# Supplementary material for: Perception and Knowledge of Final-Year Veterinary Students About Exotic Pet Mammals
Source: Vet Sci. 2025 Mar 3;12(3):235. doi: 10.3390/vetsci12030235 (PMC11946023; doi:10.3390/vetsci12030235)
Supplement: Supplementary file 1 [file vetsci-12-00235-s001.zip]

Archive with 1 entries (1 files):
- vetsci-3399966-supplementary.pdf
